# Supplementary material for: miR-145 restoration overcomes oxaliplatin resistance via ABCC1 in colorectal cancer
Source: J Egypt Natl Canc Inst. 2026 May 25;38:17. doi: 10.1186/s43046-026-00349-8 (PMC13313293; doi:10.1186/s43046-026-00349-8)
Supplement: Supplementary file 3 — Supplementary Material 3. [file 43046_2026_349_MOESM3_ESM.zip]

Archive with 8 entries (8 files):
- manuscript.tex
- table.tex
- Figure 1.tiff
- figure 2.tiff
- Figure 3.tiff
- Figure 4.tiff
- Figure 5.tiff
- Figure 6.tiff
