# Supplementary material for: miR-145 restoration overcomes oxaliplatin resistance via ABCC1 in colorectal cancer
Source: J Egypt Natl Canc Inst. 2026 May 25;38:17. doi: 10.1186/s43046-026-00349-8 (PMC13313293; doi:10.1186/s43046-026-00349-8)
Supplement: Supplementary file 3 — Supplementary Material 3. [file 43046_2026_349_MOESM3_ESM.zip › manuscript.tex]

% Options for packages loaded elsewhere
\PassOptionsToPackage{unicode}{hyperref}
\PassOptionsToPackage{hyphens}{url}
%
\documentclass[
]{article}
\usepackage{amsmath,amssymb}
\usepackage{lmodern}
\usepackage{iftex}
\ifPDFTeX
  \usepackage[T1]{fontenc}
  \usepackage[utf8]{inputenc}
  \usepackage{textcomp} % provide euro and other symbols
\else % if luatex or xetex
  \usepackage{unicode-math}
  \defaultfontfeatures{Scale=MatchLowercase}
  \defaultfontfeatures[\rmfamily]{Ligatures=TeX,Scale=1}
\fi
% Use upquote if available, for straight quotes in verbatim environments
\IfFileExists{upquote.sty}{\usepackage{upquote}}{}
\IfFileExists{microtype.sty}{% use microtype if available
  \usepackage[]{microtype}
  \UseMicrotypeSet[protrusion]{basicmath} % disable protrusion for tt fonts
}{}
\makeatletter
\@ifundefined{KOMAClassName}{% if non-KOMA class
  \IfFileExists{parskip.sty}{%
    \usepackage{parskip}
  }{% else
    \setlength{\parindent}{0pt}
    \setlength{\parskip}{6pt plus 2pt minus 1pt}}
}{% if KOMA class
  \KOMAoptions{parskip=half}}
\makeatother
\usepackage{xcolor}
\IfFileExists{xurl.sty}{\usepackage{xurl}}{} % add URL line breaks if available
\IfFileExists{bookmark.sty}{\usepackage{bookmark}}{\usepackage{hyperref}}
\hypersetup{
  hidelinks,
  pdfcreator={LaTeX via pandoc}}
\urlstyle{same} % disable monospaced font for URLs
\usepackage{graphicx}
\makeatletter
\def\maxwidth{\ifdim\Gin@nat@width>\linewidth\linewidth\else\Gin@nat@width\fi}
\def\maxheight{\ifdim\Gin@nat@height>\textheight\textheight\else\Gin@nat@height\fi}
\makeatother
% Scale images if necessary, so that they will not overflow the page
% margins by default, and it is still possible to overwrite the defaults
% using explicit options in \includegraphics[width, height, ...]{}
\setkeys{Gin}{width=\maxwidth,height=\maxheight,keepaspectratio}
% Set default figure placement to htbp
\makeatletter
\def\fps@figure{htbp}
\makeatother
\setlength{\emergencystretch}{3em} % prevent overfull lines
\providecommand{\tightlist}{%
  \setlength{\itemsep}{0pt}\setlength{\parskip}{0pt}}
\setcounter{secnumdepth}{-\maxdimen} % remove section numbering
\ifLuaTeX
  \usepackage{selnolig}  % disable illegal ligatures
\fi
\ifPDFTeX
  \TeXXeTstate=1
  \newcommand{\RL}[1]{\beginR #1\endR}
  \newcommand{\LR}[1]{\beginL #1\endL}
  \newenvironment{RTL}{\beginR}{\endR}
  \newenvironment{LTR}{\beginL}{\endL}
\fi

\author{}
\date{}

\begin{document}

miR-145 Restoration Overcomes Oxaliplatin Resistance via ABCC1 in
Colorectal Cancer

\textbf{Abstract}

\textbf{Background:} Drug resistance limits effectiveness of
chemotherapy in colorectal cancer (CRC). Consequently, finding
appropriate strategies for re-sensitizing chemo-resistant cells is
crucial. Our present study aimed at taking advantage of chemotherapy and
gene therapy by restoring microRNA-145 expression in oxaliplatin
resistant CRC cells.

\textbf{Methods:} Bioinformatic analysis of clinical CRC datasets
demonstrated significantly reduced miR‑145 expression in tumor tissues
compared with normal samples. Oxaliplatin‑resistant SW‑480 cells were
generated and transfected with a pCMV‑miR‑145 expression vector. The MTT
assay was used to assess cell viability following miR‑145 restoration,
oxaliplatin treatment, or their combination. Apoptosis was measured via
flow cytometry. Gene expression levels of ABCC1, MDR1, K‑RAS, MMP‑13,
Bcl‑2, CASP3, CASP8, and CASP9 were analyzed using qRT‑PCR, and ABCC1
protein expression was evaluated by western blotting. Cell migration was
assessed using a wound‑healing assay.

\textbf{Results:} Co-treatment with miR-145 and Oxaliplatin
significantly reduced cell viability, proliferation, and migration and
increased apoptosis compared to the either treatments. Restoring miR‑145
expression downregulated reduced the drug‑resistance genes ABCC1 and
MDR1, and reduced decreased expression of oncogenes including K‑RAS and
Bcl‑2, while increasing expression of apoptosis‑related genes (CASP3,
CASP8, and CASP9).

\textbf{Conclusion:} miR-145 restoration via decreasing the drug
resistance biomarkers ABBCC1 and MDR1, along with other oncogenes like
K-Ras and Bcl2, and increasing apoptosis conductors could sensitize
oxaliplatin-resistant cells to chemotherapy. This proposes a novel and
clinically translatable strategy to control drug resistance in CRC,
finding new ways to increasing chemotherapeutic efficacy.

\textbf{Keywords}: Colorectal cancer; SW-480 cells; Oxaliplatin; Drug
resistance; microRNA-145; Apoptosis, MDR1, ABCC1

\textbf{\hfill\break
}

\textbf{Introduction}

One of the most prevalent cancers of the digestive system, colorectal
cancer (CRC) is the third most common cause of cancer-related death in
the world {[}1{]}. Drug resistance is a main challenge in colorectal
cancer therapy, with mechanisms including changing in non-coding RNAs
leading to significantly to therapeutic failure. Recent research have
highlighted the role of small RNAs, including microRNAs (miRNAs) and
tRNA-derived small RNAs (tsRNAs), in controlling drug resistance via
modulating key signaling pathways and drug transporters {[}2, 3{]}.
Despite significant advances in CRC diagnosis and treatment , survival
rates in late-stage disease are poor due to drug resistance and
chemotherapy failures {[}4, 5{]}. Oxaliplatin is a platinum‑based
chemotherapeutic agent that usually combined with other chemotherapy
drugs (such as Irinotecan, 5-FU, and leucovorin), as standard treatment
for stage II and stage III CRC {[}6, 7{]}. However, the problem is
acquired drug resistance limits the effectiveness of this agent as a
cancer treatment. The lack of knowledge of the mechanisms responsible
for drug resistance hampers efforts to develop effective therapeutics
{[}8{]}.

Recently, combination of chemotherapy and gene-based therapy have been
proposed as a cancer treatment {[}9{]}. A recent strategy in this area
is microRNA replacement therapy, which introduces tumor-suppressor
miRNAs into malignant cells {[}10{]}.microRNAs (miRNAs) are categorized
as oncogenic and tumor suppressor microRNAs {[}11{]}. They are important
regulators of several cellular processes, such as cell proliferation,
apoptosis, and differentiation {[}12{]}. Dysregulation of miRNA
expression is found in a wide range of human cancers. A decrease in the
expression level of tumor suppressor miRNAs can result in uncontrolled
growth via upregulation of oncogenes and anti-apoptotic genes {[}13,
14{]}. The miR-145 is significantly down-regulated in several types of
cancer, including colorectal cancer, kidney, esophageal, bladder, and
breast cancer {[}11, 15{]}. MiR-145 regulates various essential cellular
events, including proliferation, differentiation, apoptosis, invasion
and metastasis {[}11, 16{]}. Specifically, miR-145 can increase the
sensitivity of cancer cells to therapeutic agents by targeting important
resistance-associated genes, such as Bcl-2, and ABCC1 {[}8, 15, 17,
18{]}. Although miR-145 functions as a tumor suppressor, its role in
reversing oxaliplatin resistance in colorectal cancer especially through
regulation of drug-efflux transporters like ABCC1 remains unclear. We
hypothesized that restoring miR-145 in oxaliplatin-resistant CRC cells
would sensitize them to treatment by suppressing ABCC1 and other
oncogenic pathways.

\textbf{Methods}

Cell culture

The human colorectal cancer cell line (SW-480) was purchased from the
Pasteur Institute, Iran and cells were cultured in Roswell Park Memorial
Institute (RPMI)-1640 medium containing 10\% fetal bovine serum (Gibco
Laboratories, Grand Island, NY), 100 IU/ml penicillin and 100 μg/ml
streptomycin. Cultures were incubated at a 37°C incubator (Memmert,
Schwabach, Germany) with 5\% CO\textsubscript{2} and a humidified
atmosphere. In all experimental procedures, cells were used in a
logarithmic growth phase. The oxaliplatin-resistant SW-480 cells were
generated by exposing the parental cells to increasing concentrations of
oxaliplatin of . The initial dose for this purpose was 0.5 µM (cells
were treated with this concentration for 60 days then concentration
gradually increase 0.1 µM every week up to 2µM) that reached 2µM after 5
months.

Bioinformatics analysis

The Cancer Genome Atlas (TCGA) dataset was used to evaluate MiR-145
expression levels in 251 colon adenocarcinomas and 7 normal tissues. The
data were analyzed by R using limma, and GEOquery package. In the
context of clinical information, miR-145 expression levels were
determined in colorectal primary tumors, individual cancer stages, and
nodal metastases. A P-value of \textless0.05 compared to normal samples
was considered statistically significant. Potential targets of miR-145
were predicted using the online prediction tools, Target scan, miRWalk
and miRmap.

Plasmid vector preparation

A plasmid vector encoding miR-145 (Figure 1) was obtained from OriGene
Company. Empty pCMV vector was used as the negative control. Both
pCMV-miR-145 (vec+) and empty pCMV (vec−) vectors contained G-418
(Geneticin) resistance, as well as GFP coding sequence for selection and
screening purposes. \emph{Escherichia coli} (TOP10 strain)

was transformed as a host for plasmid proliferation by the method
described before {[}19{]}. Briefly, \emph{E. coli} bacteria were
cultured in LB broth medium. When the optical density (OD600) reached
0.9, bacteria were harvested by centrifugation at 1000 g. Afterwards,
competent cells were prepared by treating the bacteria with an ice-cold
solution of 80 mM CaCl\textsubscript{2} and 20 mM MgCl\textsubscript{2}.
The transformation was done by 10 min of vibrating at 1000 rpm at 37°C
using an ``Eppendorf thermomixer C''. Transformed cells were plated on
LB agar plates containing 30μg/ml kanamycin were used for screening of
positive colonies. Positive colonies expressing GFP were selected, and
plasmid Maxi Kit (QIAGEN, 12162) was utilized for plasmid DNA extraction
from the confirmed colonies.

Transfection of SW-480 cells

Transfection was performed by electroporatino (Gene Pulser
Xcell\textsuperscript{(TM)}, Bio-rad, USA) and a quantity of
5×10\textsuperscript{5} oxaliplatin resistant SW-480cells were
resuspended in electroporation buffer. Electcroporation buffer contained
HEPES21 mM, NaCl 137mM, KCL 5mM,
Na\textsubscript{2}HPO\textsubscript{4}, 7H\textsubscript{2}O 0.7mM and
Dextrose 6mM. A single 200 V pulse, with a duration of 25ms, was
utilized for transfection of 10μg of the pCMV-miR-145 vector and the
same protocol used for blank pCMV vector (negative control). After 24h,
cells were monitored by a live cell imaging system (Cytation 5, Biotek,
Winooski, VT) for GFP expression and successful transfection (Figure
2A).

Moreover, restoration of miR-145 expression was confirmed by
quantitative real-time PCR (qRT-PCR). For this purpose, total RNA was
extracted using the RiboEx reagent (GeneAll biotechnology, Seoul, Korea)
according to the manufacturer's instructions. The quality and
concentration of the extracted RNA was assessed by gel electrophoresis
and NanoDrop OneCspectrophotometer (Thermo Scientific, USZ). The cDNA
for miRNA quantification was synthesized from 10ng of the total RNA
using the universal cDNA synthesis Kit (Exiqon, Vedbæk, Denmark). The
qRT-PCR was performed by SYBR Green method and miR-145 specific primers
(Exiqon, Denmark) using LightCycler 96 equipment (Roche Diagnostics,
Mannheim, Germany). The two-step PCR comprised 45 cycles of 96°C for
10secs and 60°C for 1min. The expression of miR-145 was assessed and
compared with the control group (transfected with an empty vector) using
the (2\textsuperscript{−ΔΔCT}) formula. Normalization was performed
using U6.

Cell viability assay

The MTT assay was employed for the assessment of cell cytotoxicity
following the individual miR-145 restoration, oxaliplatin treatment and
combination of both oxaliplatin treatment and miR-145 overexpression.
MTT assay was performed by seeding 3×10\textsuperscript{3} oxaliplatin
resistant cells in 96 well culture plates and transfecting the cells
with miR-145. Since continuous exposure to oxaliplatin was required to
maintain the chemoresistant phenotype, cells have to be treated with
oxaliplatin regularly in order to simulate chemo-resistance.
Nevertheless, to decrease the electroporation-induced cellular stress,,
oxaliplatin treatment was delayed for 48 hours after transfection to
give cells time to recover. Afterwards, cells were treated with the same
concentration of this drug (2ng/ml). After 24h of oxaliplatin treatment,
the effect of miR-145 restoration on the viability of the oxaliplatin
resistant cells was assessed by 3-(4, 5-dimethylthiazol-2-yl)-2,
5-diphenyl tetrazolium bromide (MTT) assay. MTT powder (Sigma,
Taufkirchen, Germany) was used as a reagent at a concentration of 0.02
mg/ml (in RPMI-1640 medium containing 10\% FBS). Then, cells were placed
in a 37°C incubator. After 4 hours, the medium was replaced with 100μl
of dimethyl sulfoxide (DMSO) and 25μl of Sorenson's buffer (glycine 0.1
M, NaCl 0.1 M, pH: 10.5 with 0.1 NaOH pH 10.5). The plate was gently
shaken and then incubated at 37°C for 30 minutes to fully dissolve. The
plate was gently shaken and then incubated at 37 °C for 30 minutes to
fully dissolve the formazan crystals.

Apoptosis assay

The annexin V/propidium iodide (PI) flow cytometry assay was used to
measure apoptosis induction following individual miR-145 overexpression,
oxaliplatin treatment and the combined treatment. A total of 1 × 10⁵
cells per well were seeded into 6-well plates and divided into four
groups: (i) miR-145 overexpression, (ii) oxaliplatin treatment, (iii)
combined miR-145 + oxaliplatin treatment, and (iv) negative control
(vec−). Oxaliplatin-resistant cells transfected with empty vector (vec−)
were considered as a negative control. A total of
1×10\textsuperscript{5} oxaliplatin resistant cells were seeded into
6-well plates, and divided into four groups: (i) miR-145 overexpression,
(ii) oxaliplatin treatment, (iii) combined miR-145 + oxaliplatin
treatment, and (iv) negative control (vec−). The subject was then
treated with a chemotherapy agent and 24 hours later, the cells were
trypsinized and centrifuged at 1,500g for 5 min. Next, the cells were
stained with Annexin V and PI in accordance with the manufacturer's
instructions (Roche). Briefly, the samples were incubated with 2ml of
annexin V, 1ml of propidium iodide, and 100ml of binding buffer.
Afterwards, the cells were incubated for 15min at room temperature under
dark conditions. The samples were analyzed using a flow cytometry
instrument (Macs Quant Analyser 10, Miltenyi Biotech, Germany). FlowJo
software (Tree Star, San Carlos, CA) was used to assess the rate of
apoptosis.

Wound healing assay

For evaluating cell migration in treated groups, we used a wound-healing
(scratch) assay. Oxaliplatin exposure was temporarily suspended prior to
transfection. Approximately 48 hours after electroporation, a
chemotherapy agent was added at a dose of 1ng/ml. Oxaliplatin-resistant
SW-480 cells were seeded in 24 well plates at a density of 25×10 3
cells, and once they achieved a confluency of 80\%-90\%, a yellow tip
was used to generate wound gaps in cell monolayers. We monitored cell
migration to fill the gaps after removing detached cells with fresh
RPMI-1640 medium. Images of the wound area were captured at 0, 24, 48,
and 72 hours to evaluate migration.

Assessment of mRNA expression by quantitative real-time PCR (qRT-PCR)

A qRT-PCR assay was employed to evaluate the expression levels of ABCC1,
MDR1, K-RAS, MMP-13, Bcl-2, CAS3, -8 and CAS-9 in the treatment groups
miR-145 overexpression, Oxaliplatin treatment, and their combination). A
number of 5×10\textsuperscript{5} oxaliplatin-resistant cells were
electroporated and allowed to recovered for 48 h in absence of a
chemotherapy agent in a 25cm\textsuperscript{2} culture flask. After
recovery, cells received the designated treatments, and 24h later, total
RNA was extracted, using RiboEx (GeneAll, Seoul, Korea). Also, the
quantity and quality of the extracted total RNA was evaluated by
Nanodrop 2000 system (Thermo Fisher Scientific, Wilmington, DE, USA).
Complementary DNA (cDNA) was synthesized using 1μg of RNA template by
Revert Aid cDNA Synthesis kit (Thermo, USA). PCR conditions were an
enzyme activation step of 95°C followed by 45 cycles of denaturing at
95°C for 10 secs, annealing at 60°C for 30 secs, and extension at 72°C
for 20 secs. Real-time PCR was performed using SYBR Green PCR Pre-Mix
(Ampliqon, Denmark) and GAPDH was used as the housekeeping gene. The
expression levels were quantified using light cycler systems 96 (Roche,
Germany) equipment. Relative mRNA expression levels were calculated
using the 2⁻ΔΔCt (Livak) method. The primer sets used for the
quantification of target genes are provided in Table 1 with more
details.

Western blot analysis

Western blotting was performed to determine whether changes in ABCC1
protein levels is related to miR-145 expression,. For this purpose,
1×10\textsuperscript{5}oxaliplatin resistant SW-480 cells were
transfected and seeded into a 6-well culture plate. Oxaliplatin
treatment was continued 48 hours following electroporation. After that,
cells were detached and lysed in RIPA buffer (Santa Cruz Biotech, USA)
for protein extraction. A Bradford assay was done by using a NanoDrop
2000c spectrophotometer (Thermo Fisher Scientific, USA) to quantify the
protein concentration, and a 12.5\% SDS polyacrylamide gel was used to
separate 25μg of the protein lysate. The protein bands were transferred
onto polyvinylidene difluoride membranes (Millipore, USA) using a
semi-dry electroblotting system (Bio-Rad Laboratories, USA). Membranes
were blocked with 3\% bovine serum albumin (BSA), and subsequently
membranes were incubated with primary mouse monoclonal antibodies
against ABCC1 (1:1000, IU2H10, Novus Biologicals) and β-actin (1:1000,
ab8227, Abcam) as the loading control. After washing, membranes were
incubated with horseradish peroxidase-linked goat anti-mouse antibody
(1:3000, Abcam) for one hour at room temperature. To visualize bands, a
chemiluminescence detection kit (Roche Diagnostics GmbH, Germany) was
used with an automatic imager.

Statistical analysis

The statistical analysis was performed using GraphPad Prism (version 6.
0, San Diego, CA). All data were stated as means ± SEM (standard error
mean). All experiments were performed independently at least three
times. Student's t and analysis of variance (ANOVA) tests were exploited
to determine the statistical significance of differences and p
values\textless{} 0. 05 were considered significant.

\textbf{Results}

hsa-MiR-145 prevented the proliferation of oxaliplatin resistant SW-480
cells

In colon adenocarcinomas \RL{}samples, miR-145 expression was
significantly decreased in primary tumors compared to normal tissues
(Figure 2A). Additionally, miR-145 expression levels were significantly
lower in stages (I--IV) as well as N0-N2 nodal metastasis compared to
normal tissues (Figures 2B, 2C). Although miR-145 was considerably down
regulate in all tumor nodal subgroups (N0--N2) compared with normal
tissues (*** \emph{P \textless{} 0.001}), we did not observe significant
statistically differences among N0, N1, and N2. This shows that miR-145
suppression happens early and remains relatively stable across nodal
stages progresses.

Transfection of the oxaliplatin resistant CRC cells

The microRNA expression vector backbone contains a GFP reporter
sequence. Thus, the successful transfection of the CRC cells was
confirmed by the expression of GFP as shown (Figure 3A). Additionally,
miRNA analysis revealed a 14.2fold increase in miR-145 expression in
cells transfected the pCMV-miR-145 vector compared with the blank
control (Figure 3B).

MiR-145 restoration leads to sensitization of the oxaliplatin resistant
colorectal cancer cells

As a result of overexpression of miR-145, the effects of the expression
on drug sensitivity have been detected using the MTT assay. As shown in
Figure 4A, the proliferation rate of cells treated with the miR-145
vector and Oxaliplatin combination significantly decreased compared with
the control group (\emph{p} \textless{} 0.0001), cells treated with
Oxaliplatin alone (\emph{p} \textless{} 0.0001) and cells treated with
miR-145 alone (\emph{p} = 0.0035). Correspondingly, according to the
results of qRT-PCR, the expression level of MDR-1, ABCC1 and K-RAS in
the group treated with the combination of miR-145 and Oxaliplatin had
significantly decreased in comparison with the cells treated with
oxaliplatin alone (\emph{p} \textless{} 0.0001) (Figure 4B-4D). To
evaluate the miR-145's impact on the apoptotic rate of
oxaliplatin-resistant SW-480 cells, an annexin V/PI flow cytometry assay
was employed. Flow cytometry results have indicated that the percentage
of late apoptosis in the group treated with combined miR-145 and
Oxaliplatin was markedly higher than in the only oxaliplatin treated
group (1.682\% vs. 18.11\%). Together, these studies showed that miR-145
overexpression significantly reduced the resistance of Oxaliplatin
resistant SW-480 cells to oxaliplatin (Figure 4E). These results were
supported with the mRNA expression levels of CAS3, -8, -9, and Bcl-2
genes. A significant down regulation in Bcl-2 mRNA expression was
observed in the group treated with a combination of miR-145 and
Oxaliplatin compared with the control group (\emph{p} = 0.0001) and the
group treated with only Oxaliplatin (\emph{p} = 0.0001). However, there
was no difference compared with the group treated with only miR-145
(\emph{p} = 0.237) (Figure 4F). There was a significant increase in mRNA
expression of CAS-3, CAS-8, and CAS-9 in the combination group in
comparison to the other groups. Specifically, CAS-3 mRNA expression was
considerably up regulated in the group treated with a combination of
miR-145 and oxaliplatin in comparison to the control group (\emph{p}
\textless{} 0.0001), the group treated with only miR-145 (\emph{p} =
0.00081), and the group treated with only oxaliplatin (\emph{p} =
0.00081).

Additionally, the expression level of CAS-8 and CAS-9 mRNA in the
combination of miR-145 and oxaliplatin were significantly increased in
comparison to the control group (\emph{p} \textless{} 0.0001) and the
group treated with only oxaliplatin (\emph{p} \textless{} 0.0001).
However,there was no significant change in comparison to the group
treated with only miR-145 (\emph{p} = 0.451 and \emph{p} = 0.279,
respectively) (Figures 4G--4I). To evaluate the inhibitory effect of
miR-145 on the migration of oxaliplatin-resistant CRC cells, a
wound-healing (scratch) assay was employed. Oxaliplatin- resistant
SW-480 cells treated with combined oxaliplatin and miR-145 were compared
with cells exposing empty vectors (negative control) and oxaliplatin.
Compared to the controls, cells overexpressing miR-145 showed a
significant decrease in migration in 24, 48, and 72 h (Figure 4J).
Consequently, qRT-PCR analysis showed significant reduction in MMP-13
mRNA expression levels in the combined miR-145-oxaliplatin treatment
compared to the control group (\emph{p} \textless{} 0.0001) and the
group exposed to oxaliplatin alone (Figure 4K). It was not significantly
different between groups treated with miR-145 alone versus those treated
with the combination (\emph{p} = 0.91).

RNA and protein expression analysis of drug resistance gene

A bioinformatics target prediction analysis indicated that miR-145-3p
and -5p may directly target ABCC1 mRNA, with prediction miRmap scores of
21.41 and 50.81, respectively (Figure 5A). A significant reduction in
ABCC-1 mRNA and protein expression occurred after miR-145 transfection
in comparison to the control group (Figure 5B and 5C). Further
bioinformatics analysis of ABCC1 levels in the clinical colorectal
samples of the COAD project (TCGA dataset) revealed ABCC1 overexpression
in primary tumors (Figure 6A), across stage I--IV (Figure 6B), and in
nodal metastasis groups (N0-N2) colorectal tumor samples (Figure 6C).
Additionally, based on the data of the Cancer Institute's Clinical
Proteomic Tumor Consortium (CPTAC), the protein expression level of
ABCC1 increased at a significant rate in colorectal cancer samples
(Figure 6D).

\textbf{Discussion}

Globally, CRC is one of the most prevalent malignancies of the digestive
system and remains a major cause of cancer-related mortality. Although
there has been significant progress in the diagnosis and treatment of
CRC, there still exists a low survival rate of cancer patients. In this
study, we demonstrate that miR-145 sensitizes oxaliplatin-resistant
SW-480 cells to oxaliplatin. There have been several studies that
suggest miR-145 could plays a tumor-suppressive role and may reduce
chemoresistance in various cancers {[}8, 20{]}. Oxaliplatin is a widely
used chemotherapy agent for colorectal cancer and several other
malignancies, either as monotherapy or in combination with other
therapeutics such as Fluorouracil {[}21{]}. However, acquired drug
resistance is one of the most common limiting factors in the treatment
of CRC. To overcome this limitation, combinational strategies such as
chemo/gene silencing or miRNA-based approaches have emerged to improve
therapeutic effectiveness and remedy the existing disadvantages
{[}22{]}. In our study, bioinformatics analysis revealed that miR-145
was considerably downregulated in colorectal cancer tissues compared
with normal tissues. It has been reported that miR-145 has been reduced
in precancerous colorectal lesions as well as in different stages of
colorectal cancer tissue samples compared to normal colorectal mucosa
{[}23{]}. Several studies have suggested that the miRNA expression
profiles of 31 pairs CRC tissues and adjacent non-cancerous tissues were
reduced in most clinical samples {[}24{]}. Consistent with these
findings, our previous studies, miR-145 expression was downregulated in
both clinical CRC samples and cell lines in comparison to normal
colorectal tissues {[}24, 25{]}. Qing Liu et.al reported that serum
expression level of miR-145 in CRC patients were significantly lower
than that of healthy controls (\emph{p} \textless{} 0.01). Furthermore,
serum miR-145 expression showed a significant positive correlation with
its expression in tumor tissue (\emph{p} \textless{} 0.01){[}26{]}.
Based on our results, it appears that miR-145 decrease drug resistance
by targeting the ABCC1 gene. Both mRNA and protein levels analysis of
ABCC1 indicates that ABCC1 expression has significantly decreased
following miR-145 overexpression. In silico analysis (TargetScan,
miRWalk and miRmap) recognized binding sites for miR-145-3p and
miR-145-5p within the ABCC1 mRNA, and we detected concordant down
regulation in ABCC1 mRNA and protein levels after miR-145 restoration,
following with decreased in cell viability and increased in apoptosis.
While these data support a correlation between miR-145 and ABCC1 in
oxaliplatin-resistant CRC cells, but we did not do luciferase 3′UTR
reporter test or ABCC1 rescue experiments in this research. Therefore,
our results suggest that ABCC1 is possibly a real target of miR-145 in
our model. Gao et al. reported that miR-145 directly binds to the 3′-UTR
of ABCC1 mRNA, leading to downregulation of its expression. They further
demonstrated that miR-145 enhances the sensitivity of breast cancer
cells to doxorubicin, supporting its role in overcoming drug resistance
{[}21{]}. Unlike most ABC transporters, which are mostly found on apical
membranes, ABCC1 is predominantly found in the basolateral membrane of
polarized cells. These unique characteristics are supposed to confer
different functional properties. Gao et al. demonstrated that miR-145
directly binds to the 3' UTR of ABCC1. In addition, they demonstrated
that miR-145 induces the sensitivity of breast cancer cells to
doxorubicin drugs, supporting its role in overcoming drug resistance
{[}21{]}. Recent studies suggest that multidrug resistance is frequently
associated with the upregulation of membrane transporters such as
P-glycoprotein (MDR1) and multi-drug proteins (MRPs). These proteins
neutralize the effects of the chemotherapy approach mainly by drug
efflux {[}27{]}. However, drug resistance in CRC is multifactorial, and
miR-145 represents just one of many potential therapeutic targets. In
addition to miRNAs, lncRNAs also have vital roles in controlling key
cancer-driving pathways, such as the JAK/STAT signaling pathway, which
significantly influences colorectal cancer (CRC) progression and drug
resistance, highlighting their potential as therapeutic targets
{[}28{]}. In this study, we have evaluated MDR1mRNA expression levels as
a representative example of dysregulated multi-DR genes. After miR-145
restoration in oxaliplatin resistant cells, MDR1 expression was not
significantly lowered, proposing that miR-145 mainly regulate
chemoresistance via other targets like ABCC1 rather than MDR1. The
results of cell death analysis showed that oxaliplatin monotherapy
induced minimal apoptosis, whereas a significant increase in apoptotic
cell death was observed in the group treated with the combination of
miR-145 and oxaliplatin. The result of cell death analysis demonstrated
that the rate of apoptosis in oxaliplatin monotherapy was minimal,
whereas a significant increase in apoptosis was observed in the
combination of miR-145 and oxaliplatin treated group. Therefore, the
observed alters in CAS-3, CAS-8, CAS-9, and Bcl-2 mRNA expression were
related with apoptosis induction, characterized by the upregulation of
pro-apoptotic genes and the downregulation of the anti-apoptotic gene
(Bcl-2). Even though Bcl-2 expression was significantly down regulating
via miR-145 restoration, its level did not further reduce upon addition
of oxaliplatin. This indicates that miR-145 already achieves
near-maximal inhibition of this anti-apoptotic gene. Oxaliplatin mainly
acts via activating DNA damage, which induce caspase-8 and -9, which in
the end promote caspase-3--mediated execution of apoptosis. Therefore,
even though Bcl-2 mRNA levels remain similar between the miR-145 and oxa
+ miR-145 groups, apoptosis considerably increased in the combination
treatment group due to the synergistic activation of downstream caspase
pathways. Although these genes are not direct targets of miR-145,
restoring the anti-cancer effects of oxaliplatin by miR-145
overexpression, may be explain the existing changes which indirectly
impacts apoptotic signaling pathways. It was determined that high
expression of miR-145 significantly reduced proliferation, migration,
and apoptosis in gastric cancer cell line. These effects are caused by
suppressing c-Myc, K-Ras, Bcl-2, and MMP-9 at the same time as boosting
CASP3, CASP9, and Bax expression {[}29{]}. MTT results indicated that
miR-145 in combination with oxaliplatin had a strong inhibitory effect
on the growth and viability of oxaliplatin-resistant cells.
Specifically, a \textasciitilde40\% reduction was observed in the
survival rate as compared to oxaliplatin monotherapy. As support for the
hypothesis, K-Ras mRNA expression level considerably decreased in the
combination treatment group in comparison with those receiving
oxaliplatin or miR-145 treatment alone. These findings with previous
researches indicating that miR-145 hasas a tumor suppressor role because
it negatively regulates multiple oncogenes such as Myc, K-Ras, IRS-1,
ERK5. Moreover, miR-145 negatively regulates junctional cell adhesion
molecule (JAM-A), fascin, and MUC1, leading to suppression and
invasiveness of breast cancer cell motility. miR-145 also inhibits colon
cancer cells' proliferation and sensitizes them to 5-fluorouracil by
targeting oncogenic FLI1 {[}30{]}.The wound-healing (scratch) assay used
to evaluate cell migration showed an inhibitory effect on the motility
of miR-145 treated cells compared with cells treated with chemotherapy
agent alone. In support of that, the evaluation of mRNA level indicates
that expression of MMP-13 in SW-480 cell line reduces after combination
treatment in comparison to single treatments. Bioinformatic analysis of
ABCC1 in colorectal cancer revealed that the gene is upregulated at both
the mRNA and protein levels. In line with these results, qRT-PCR
analysis demonstrated a significant reduction in ABCC-1 mRNAs in the
miR-145 transfected group compare with the control group. Similarly,
ABCC1 protein level was reduced in the combination treatment group
versus the blank control group. Based on a previous study, ABCC1
expression was significantly upregulated in colorectal cancer cells
{[}31{]} and it was detected in most of human colorectal carcinoma cell
lines {[}32{]}. Recent findings show that ABCC1 mRNA levels are
significantly elevated in tumor tissue from patients with locally
advanced and metastatic colorectal carcinoma compared with control
tissues {[}33{]}. Moreover, ABCC1 mRNA levels were found to be increased
in well-differentiated colon adenocarcinomas, suggesting that ABCC1 may
be involved in the progression of colorectal cancer {[}34{]}. An
important limitation of this research is that it uses only one
colorectal cancer cell line (SW-480), that may restrict relation of
finding to other CRC subtypes. In addition, we did not evaluate other
genes or pathways which may impact oxaliplatin resistance. Although we
evaluated the expression of some downstream genes which related to drug
resistance, apoptosis and invasion (ABCC1, MDR1, KRAS, Bcl-2, CASP3,
CASP8, CASP9 and MMP-13), but we did not do standard external validation
test including luciferase 3′UTR reporter assay. Finally, we also did not
evaluate the treatment long-term in vivo, we don't know its side effects
or if resistance might return. In conclusion, our findings focus the
promising potential of miR-145 to help controlling oxaliplatin
resistance in CRC cells. While earlier researches exhibited that miR-145
acts as a tumor suppressor via regulation individual oncogenes, our
research indicating that restoring miR-145 may also control the ABCC1
transporter, which is important role in regulating multidrug resistance
and re-sensitize resistant cells to oxaliplatin.

\textbf{Abbreviation list}

ABCC1: \href{https://pubmed.ncbi.nlm.nih.gov/24224072/}{ATP Binding
Cassette C1}; BSA: Bovine serum albumin; CASP -8: Caspases-8; CASP -9:
Caspases-9; CASP-3: Caspases-3; cDNA: Complementary DNA; CPTAC: Clinical
Proteomic Tumor Consortium; CRC: Colorectal cancer; DMSO: dimethyl
sulfoxide; DNA: Deoxyribonucleic Acid; ERK5: Extracellular
signal-regulated kinase 5; FBS: Fetal Bovine Serum; GFP: Green
fluorescent protein; JAM-A: junctional cell adhesion molecule; LB agar:
\href{https://asm.org/getattachment/5d82aa34-b514-4d85-8af3-aeabe6402874/LB-Luria-Agar-protocol-3031.pdf}{Luria
Broth agar}; MDR1: Multidrug resistance 1; miRNAs: micrornas; MRPs:
Multidrug resistance protein 1; MUC1: Mucin 1,~cell surface associated;
OD: Optical density; pCMV: Porcine Cytomegalovirus; PCR: Polymerase
chain reaction; qrt-PCR: quantitative real-time PCR; RNA: Ribonucleic
Acid; RPMI: Roswell Park Memorial Institute; SDS:
\href{https://www.thermofisher.com/order/catalog/product/28364}{Sodium
Dodecyl Sulfate}; UTR: Untranslated region; 5-FU: 5-Fluorouracil.

\textbf{Funding}

The current study was financially supported by the Immunology Research
Center, Tabriz University of Medical Sciences, Tabriz, Iran (grant
number: 61907).

\textbf{Ethics approval}

The study was approved by the Ethical Committee of Tabriz University of
Medical Sciences (IR. TBZMED. VCR. REC. 1397. 345).

\textbf{Consent to participate}

I would like to clarify that in this study, we did not involve any human
participants. All research was conducted using established cell lines.

\textbf{References}

1 Siegel, R. L., Miller, K. D. and Jemal, A. (2020) Cancer statistics,
2020. CA: a cancer journal for clinicians. \textbf{70}, 7-30

2 Chen, Y., Liang, J., Chen, S., Lin, N., Xu, S., Miao, J., Zhang, J.,
Chen, C., Yuan, X., Xie, Z., Zhu, E., Cai, M., Wei, X., Hou, S. and
Tang, H. (2024) Discovery of vitexin as a novel VDR agonist that
mitigates the transition from chronic intestinal inflammation to
colorectal cancer. Molecular Cancer. \textbf{23}, 196

3 Xu, R., Du, A., Deng, X., Du, W., Zhang, K., Li, J., Lu, Y., Wei, X.,
Yang, Q. and Tang, H. (2024) tsRNA-GlyGCC promotes colorectal cancer
progression and 5-FU resistance by regulating SPIB. Journal of
experimental \& clinical cancer research : CR. \textbf{43}, 230

4 Dienstmann, R., Vermeulen, L., Guinney, J., Kopetz, S., Tejpar, S. and
Tabernero, J. (2017) Consensus molecular subtypes and the evolution of
precision medicine in colorectal cancer. Nature reviews cancer.
\textbf{17}, 79-92

5 Kamran, S., Seyedrezazadeh, E., Shanehbandi, D., Asadi, M., Zafari,
V., Shekari, N., Namvar, L. and Zarredar, H. (2021) Combination therapy
with KRAS and P38α siRNA suppresses colorectal cancer growth and
development in SW480 cell line. Journal of Gastrointestinal Cancer, 1-8

6 Chen, M. C., Hsu, H. H., Chu, Y. Y., Cheng, S. F., Shen, C. Y., Lin,
Y. J., Chen, R. J., Viswanadha, V. P., Lin, Y. M. and Huang, C. Y.
(2018) Lupeol alters ER stress‐signaling pathway by downregulating ABCG2
expression to induce Oxaliplatin‐resistant LoVo colorectal cancer cell
apoptosis. Environmental toxicology. \textbf{33}, 587-593

7 Goldstein, D. A., Zeichner, S. B., Bartnik, C. M., Neustadter, E. and
Flowers, C. R. (2016) Metastatic colorectal cancer: a systematic review
of the value of current therapies. Clinical colorectal cancer.
\textbf{15}, 1-6

8 Gao, M., Miao, L., Liu, M., Li, C., Yu, C., Yan, H., Yin, Y., Wang,
Y., Qi, X. and Ren, J. (2016) miR-145 sensitizes breast cancer to
doxorubicin by targeting multidrug resistance-associated protein-1.
Oncotarget. \textbf{7}, 59714

9 To, K. K. (2013) MicroRNA: a prognostic biomarker and a possible
druggable target for circumventing multidrug resistance in cancer
chemotherapy. Journal of biomedical science. \textbf{20}, 1-19

10 Xia, C., Yang, Y., Kong, F., Kong, Q. and Shan, C. (2018) MiR-143-3p
inhibits the proliferation, cell migration and invasion of human breast
cancer cells by modulating the expression of MAPK7. Biochimie.
\textbf{147}, 98-104

11 Sadeghiyeh, N., Sehati, N., Mansoori, B., Mohammadi, A., Shanehbandi,
D., Khaze, V. and Baradaran, B. (2019) MicroRNA-145 replacement effect
on growth and migration inhibition in lung cancer cell line. Biomedicine
\& Pharmacotherapy. \textbf{111}, 460-467

12 Cho, W. C., Wong, C. F., Li, K. P., Fong, A. H., Fung, K. Y. and Au,
J. S. (2023) miR-145 as a potential biomarker and therapeutic target in
patients with non-small cell lung cancer. International Journal of
Molecular Sciences. \textbf{24}, 10022

13 Shanehbandi, D., Asadi, M., Seyedrezazadeh, E., Zafari, V., Shekari,
N., Akbari, M., Rahbarnia, L. and Zarredar, H. (2023) microRNA-based
biomarkers in lung cancer: recent advances and potential applications.
Current Molecular Medicine. \textbf{23}, 648-667

14 Sachdeva, M. and Mo, Y.-Y. (2010) miR-145-mediated suppression of
cell growth, invasion and metastasis. American journal of translational
research. \textbf{2}, 170

15 Liu, R.-L., Dong, Y., Deng, Y.-Z., Wang, W.-J. and Li, W.-D. (2015)
Tumor suppressor miR-145 reverses drug resistance by directly targeting
DNA damage-related gene RAD18 in colorectal cancer. Tumor biology.
\textbf{36}, 5011-5019

16 Cui, S. Y., Wang, R. and Chen, L. B. (2014) Micro RNA‐145: a potent
tumour suppressor that regulates multiple cellular pathways. Journal of
cellular and molecular medicine. \textbf{18}, 1913-1926

17 Kazmierczak, D., Jopek, K., Sterzynska, K., Ginter-Matuszewska, B.,
Nowicki, M., Rucinski, M. and Januchowski, R. (2020) The significance of
MicroRNAs expression in regulation of extracellular matrix and other
drug resistant genes in drug resistant ovarian cancer cell lines.
International journal of molecular sciences. \textbf{21}, 2619

18 Zhang, Y. and Wang, J. (2017) MicroRNAs are important regulators of
drug resistance in colorectal cancer. Biological chemistry.
\textbf{398}, 929-938

19 Shanehbandi, D., Saei, A. A., Zarredar, H. and Barzegari, A. (2013)
Vibration and glycerol-mediated plasmid DNA transformation for
Escherichia coli. FEMS microbiology letters. \textbf{348}, 74-78

20 Fu, Q., Cheng, J., Zhang, J., Zhang, Y., Chen, X., Xie, J. and Luo,
S. (2017) miR-145 inhibits drug resistance to Oxaliplatin in colorectal
cancer cells through regulating G protein coupled receptor 98. Zhonghua
wei chang wai ke za zhi= Chinese journal of gastrointestinal surgery.
\textbf{20}, 566-570

21 Gao, R., Fang, C., Xu, J., Tan, H., Li, P. and Ma, L. (2019) LncRNA
CACS15 contributes to oxaliplatin resistance in colorectal cancer by
positively regulating ABCC1 through sponging miR-145. Archives of
biochemistry and biophysics. \textbf{663}, 183-191

22 Yang, F., Xie, Y.-Q., Tang, S.-Q., Wu, X.-B. and Zhu, H.-Y. (2015)
miR-143 regulates proliferation and apoptosis of colorectal cancer cells
and exhibits altered expression in colorectal cancer tissue.
International journal of clinical and experimental medicine. \textbf{8},
15308

23 Michael, M. Z., O'Connor, S. M., van Holst Pellekaan, N. G., Young,
G. P. and James, R. J. (2003) Reduced Accumulation of Specific MicroRNAs
in Colorectal Neoplasia11Note: Susan M. O'Connor and Nicholas G. van
Holst Pellekaan contributed equally to this work. Molecular cancer
research. \textbf{1}, 882-891

24 Xu, X.-H., Wu, X.-B., Wu, S.-B., Liu, H.-B., Chen, R. and Li, Y.
(2014) Identification of miRNAs differentially expressed in clinical
stages of human colorectal carcinoma---An investigation in Guangzhou,
China. PloS one. \textbf{9}, e94060

25 Li, S., Wu, X., Xu, Y., Wu, S., Li, Z., Chen, R., Huang, N., Zhu, Z.
and Xu, X. (2016) miR-145 suppresses colorectal cancer cell migration
and invasion by targeting an ETS-related gene. Oncology reports.
\textbf{36}, 1917-1926

26 Liu, Q., Yang, W., Luo, Y., Hu, S. and Zhu, L. (2018) Correlation
between miR-21 and miR-145 and the incidence and prognosis of colorectal
cancer. JBUON. \textbf{23}, 29-35

27 Cao, D., Qin, S., Mu, Y. and Zhong, M. (2017) The role of MRP1 in the
multidrug resistance of colorectal cancer. Oncology letters.
\textbf{13}, 2471-2476

28 Ghasemian, A., Omear, H. A., Mansoori, Y., Mansouri, P., Deng, X.,
Darbeheshti, F., Zarenezhad, E., Kohansal, M., Pezeshki, B., Wang, Z.
and Tang, H. (2023) Long non-coding RNAs and JAK/STAT signaling pathway
regulation in colorectal cancer development. Front Genet. \textbf{14},
1297093

29 Wang, J., Sun, Z., Yan, S. and Gao, F. (2019) Effect of miR‑145 on
gastric cancer cells. Molecular Medicine Reports. \textbf{19}, 3403-3410

30 Yu, Y., Nangia-Makker, P., Farhana, L., Rajendra, S. G., Levi, E. and
Majumdar, A. P. (2015) miR-21 and miR-145 cooperation in regulation of
colon cancer stem cells. Molecular cancer. \textbf{14}, 1-11

31 Chen, M., Li, D., Gong, N., Wu, H., Su, C., Xie, C., Xiang, H., Lin,
C. and Li, X. (2017) miR-133b down-regulates ABCC1 and enhances the
sensitivity of CRC to anti-tumor drugs. Oncotarget. \textbf{8}, 52983

32 Ku, J.-L., Shin, Y.-K., Kim, D.-W., Kim, K.-H., Choi, J.-S., Hong,
S.-H., Jeon, Y.-K., Kim, S.-H., Kim, H.-S. and Park, J.-H. (2010)
Establishment and characterization of 13 human colorectal carcinoma cell
lines: mutations of genes and expressions of drug-sensitivity genes and
cancer stem cell markers. Carcinogenesis. \textbf{31}, 1003-1009

33 Hinoshita, E., Uchiumi, T., Taguchi, K.-i., Kinukawa, N., Tsuneyoshi,
M., Maehara, Y., Sugimachi, K. and Kuwano, M. (2000) Increased
expression of an ATP-binding cassette superfamily transporter, multidrug
resistance protein 2, in human colorectal carcinomas. Clinical cancer
research. \textbf{6}, 2401-2407

34 Kunická, T. and Souček, P. (2014) Importance of ABCC1 for cancer
therapy and prognosis. Drug metabolism reviews. \textbf{46}, 325-342

\includegraphics[width=5.125in,height=3.77632in]{media/image1.tiff}

\textbf{Fig.1.} \textbf{Schematic representation of the pCMV-miR-145
expression vector. \RL{}}The map illustrates the main functional
elements of the pCMV-miR-145 construct used to overexpress miR-145 in
colorectal cancer cells.

\includegraphics[width=6.44472in,height=1.86503in]{media/image2.tiff}

\textbf{Fig.2. miR-145 expression reduced in colon adenocarcinoma.}
Expression data from the TCGA-COAD project show that miR-145 levels are
significantly decreased in primary tumor tissues compared with normal
colon tissues (A). miR-145 expression is consistently reduced across
tumor stages I--IV (B) and across nodal status groups N0--N3 compared
with normal tissues (C). ***P \textless{} 0.001 versus normal tissues.

\includegraphics[width=5.80907in,height=1.7803in]{media/image3.tiff}

\textbf{Fig.3. pCMV-miR-145 induces miR-145 expression in
oxaliplatin-resistant colorectal cancer cells.} GFP expression in
oxaliplatin-resistant cells transfected with pCMV-miR-145 (left) or
empty vector (right) confirms successful transfection (A). miR-145
expression was increased more than 14-fold in cells transfected with
pCMV-miR-145 compared with cells transfected with the empty vector (P
\textless{} 0.0001) (B).

\includegraphics[width=5.13636in,height=5.75754in]{media/image4.tiff}

\textbf{Fig.4. Combined oxaliplatin and miR-145 treatment induces cell
death and suppresses migration in oxaliplatin-resistant SW-480 cells.}
MTT assay showed a significant decrease in cell viability in the group
treated with both pCMV-miR-145 and oxaliplatin compared with oxaliplatin
alone (****: P.V \textless0.0001) (A). MDR1 mRNA levels were
significantly reduced in cells treated with miR-145 alone and in those
receiving the combination treatment compared with oxaliplatin-only cells
(****: P.V \textless0.0001) (B). ABCC1 mRNA expression was decreased in
cells treated with both oxaliplatin and miR-145 compared with control
and single-agent treatments (C). K-RAS mRNA expression was reduced in
the combination group compared with oxaliplatin-alone cells (****: P.V
\textless0.0001) (D).

The combination of Oxaliplatin and miR-145 overexpression enhances the
apoptosis rate in oxaliplatin-resistant SW-480 cells. Late apoptosis
increased in the test group with both exogenous miR-145 and Oxaliplatin
(E). In cells receiving both Oxaliplatin and miR-145 Bcl2 mRNA
expression decreased, whereas, mRNA level of CAS3, CAS8 and CAS9 were
significantly increased compared with control group (****: P.V
\textless0.0001, ****: P.V \textless0.0001, ****: P.V\textless0.0001)(
F-I). Wound healing assay showed miR-145 restoration harnessed the
migratory potential of Oxaliplatin resistant SW-480 cells (J). MMP-13
mRNA levels were significantly reduced in cells treated with miR-145
alone and in the combination, group compared with oxaliplatin-only cells
(K). ****P \textless{} 0.0001.

\includegraphics[width=4.85714in,height=3.86105in]{media/image5.tiff}

\textbf{Fig. 5. MiR-145 targets ABCC1 mRNA.} Target prediction analysis
showed both miR-145-3p and -5p recognize binding sites within ABCC1
mRNA, with prediction scores of 21.41 and 50.81, respectively (A). ABCC1
mRNA expression was significantly reduced in cells transfected with
miR-145 compared with the blank control (B). Consistently, ABCC1 protein
levels were decreased in the group receiving combined oxaliplatin and
miR-145 treatment compared with the blank control, with β-actin used as
a loading control (C). ****P \textless{} 0.0001.

\includegraphics[width=4.93277in,height=3.51223in]{media/image6.tiff}

\textbf{Fig.6. ABCC1 overexpressed in colon adenocarcinoma.} Data from
the TCGA-COAD project shows that ABCC1 expression is significantly
increased in primary tumors tissues compared with adjacent normal
tissues (A). ABCC1 expression level significantly increased across tumor
stages I--IV (B), and N0-N2 tissues compared to adjusted normal
tissues(C). ABCC1 Protein expression was increased in colon cancer
tissues compared to adjusted normal tissues from TCGA and the Cancer
Institute's Clinical Proteomic Tumor Consortium (CPTAC) samples (D).
****P \textless{} 0.0001.

\includegraphics{media/image7.emf}

\end{document}
