# Supplementary material for: miR-145 restoration overcomes oxaliplatin resistance via ABCC1 in colorectal cancer
Source: J Egypt Natl Canc Inst. 2026 May 25;38:17. doi: 10.1186/s43046-026-00349-8 (PMC13313293; doi:10.1186/s43046-026-00349-8)
Supplement: Supplementary file 3 — Supplementary Material 3. [file 43046_2026_349_MOESM3_ESM.zip › table.tex]

% Options for packages loaded elsewhere
\PassOptionsToPackage{unicode}{hyperref}
\PassOptionsToPackage{hyphens}{url}
%
\documentclass[
]{article}
\usepackage{amsmath,amssymb}
\usepackage{lmodern}
\usepackage{iftex}
\ifPDFTeX
  \usepackage[T1]{fontenc}
  \usepackage[utf8]{inputenc}
  \usepackage{textcomp} % provide euro and other symbols
\else % if luatex or xetex
  \usepackage{unicode-math}
  \defaultfontfeatures{Scale=MatchLowercase}
  \defaultfontfeatures[\rmfamily]{Ligatures=TeX,Scale=1}
\fi
% Use upquote if available, for straight quotes in verbatim environments
\IfFileExists{upquote.sty}{\usepackage{upquote}}{}
\IfFileExists{microtype.sty}{% use microtype if available
  \usepackage[]{microtype}
  \UseMicrotypeSet[protrusion]{basicmath} % disable protrusion for tt fonts
}{}
\makeatletter
\@ifundefined{KOMAClassName}{% if non-KOMA class
  \IfFileExists{parskip.sty}{%
    \usepackage{parskip}
  }{% else
    \setlength{\parindent}{0pt}
    \setlength{\parskip}{6pt plus 2pt minus 1pt}}
}{% if KOMA class
  \KOMAoptions{parskip=half}}
\makeatother
\usepackage{xcolor}
\IfFileExists{xurl.sty}{\usepackage{xurl}}{} % add URL line breaks if available
\IfFileExists{bookmark.sty}{\usepackage{bookmark}}{\usepackage{hyperref}}
\hypersetup{
  hidelinks,
  pdfcreator={LaTeX via pandoc}}
\urlstyle{same} % disable monospaced font for URLs
\usepackage{longtable,booktabs,array}
\usepackage{calc} % for calculating minipage widths
% Correct order of tables after \paragraph or \subparagraph
\usepackage{etoolbox}
\makeatletter
\patchcmd\longtable{\par}{\if@noskipsec\mbox{}\fi\par}{}{}
\makeatother
% Allow footnotes in longtable head/foot
\IfFileExists{footnotehyper.sty}{\usepackage{footnotehyper}}{\usepackage{footnote}}
\makesavenoteenv{longtable}
\setlength{\emergencystretch}{3em} % prevent overfull lines
\providecommand{\tightlist}{%
  \setlength{\itemsep}{0pt}\setlength{\parskip}{0pt}}
\setcounter{secnumdepth}{-\maxdimen} % remove section numbering
\ifLuaTeX
  \usepackage{selnolig}  % disable illegal ligatures
\fi

\author{}
\date{}

\begin{document}

\textbf{Table 1 Primer sequences.}

\begin{longtable}[]{@{}
  >{\raggedright\arraybackslash}p{(\columnwidth - 4\tabcolsep) * \real{0.1375}}
  >{\raggedright\arraybackslash}p{(\columnwidth - 4\tabcolsep) * \real{0.2087}}
  >{\raggedright\arraybackslash}p{(\columnwidth - 4\tabcolsep) * \real{0.6538}}@{}}
\toprule
\begin{minipage}[b]{\linewidth}\raggedright
\textbf{Gene}
\end{minipage} &
\multicolumn{2}{l}{\begin{minipage}[b]{\linewidth}\raggedright
\textbf{Primer sequence}
\end{minipage}} \\
\midrule
\endhead
GAPDH & Forward

Reverse & 5′‐CAAGATCATCACCAATGCCT‐3′

5′‐CCCATCACGCCACAGTTTCC‐3′ \\
BCL‐2 & Forward

Reverse & 5′‐GAGCGTCAACCGGGAGATGTC‐3′

5′‐TGCCGGTTCAGGTACTCAGTC‐3′ \\
ABCC1 & Forward

Reverse & 5′‐AGAACAAGACGCGGATCTTGG‐3′

5′‐ GCATAGGTACGCAGGAACTCA‐3′ \\
KRAS & Forward

Reverse & 5′-GCCTGCTGAAAATGACTGAATATA-3′

5′-TTAGCTGTAATCGTCAAGGCACTC -3′ \\
MDR1 & Forward

Reverse & 5′-CCCATCATTGCAATAGCAGG-3′

5′-TGTTCAAACTTCTGCTCCTGA -3′ \\
Caspase3 & Forward

Reverse & 5ʹ-ATGGTTTGAGCCTGAGCAGA-3ʹ

5ʹ-GGCAGCATCATCCACACATAC-3ʹ \\
Caspase8 & Forward

Reverse & 5ʹ-ACCTTGTGTCTGAGCTGGTCT-3ʹ

5ʹ-GCCCACTGGTATTCCTCAGGC -3ʹ \\
Caspase9 & Forward

Reverse & \begin{minipage}[t]{\linewidth}\raggedright
\begin{longtable}[]{@{}
  >{\raggedright\arraybackslash}p{(\columnwidth - 0\tabcolsep) * \real{1.0000}}@{}}
\toprule
\endhead
5ʹ-GCAGGCTCTGGATCTCGGC-3ʹ \\
5ʹ-GCTGCTTGCCTGTTAGTTCGC-3ʹ \\
\bottomrule
\end{longtable}
\end{minipage} \\
MMP13 & Forward

Reverse & 5ʹ- GACAAGTAGTTCCAAAGGCTACAA-3ʹ

5ʹ-GGGTTGGGGTCTTCATCTC-3ʹ \\
miR-14 & Exiqon & 5ʹ-GUCCAGUUUUCCCAGGAAUCCCU-3ʹ \\
\bottomrule
\end{longtable}

\end{document}
